# Supplementary material for: Predicting non-muscle invasive bladder cancer outcomes using artificial intelligence: a systematic review using APPRAISE-AI
Source: NPJ Digit Med. 2024 Apr 18;7:98. doi: 10.1038/s41746-024-01088-7 (PMC11026453; doi:10.1038/s41746-024-01088-7)
Supplement: Supplementary file 2 — Dataset [file 41746_2024_1088_MOESM2_ESM.xlsx]

## Sheet: Consensus (Fig 2, Sup Fig 1)
Article	Clinical Relevance	Data Quality	Methodological Conduct	Robustness of Results	Reporting Quality	Reproducibility	Overall
Kim 2021	2	12	11	2	9	10	46
Xu 2019	3	12	5	9	12	8	49
Cai 2007	4	11	4	4	10	5	38
Abbod 2006	3	7	2	3	8	3	26
Ji 2000	3	9	0	3	7	4	26
Jobczyk 2022	4	15	13	3	12	17	64
Lucas 2022	4	12	6	5	12	7	46
Lee 2021	3	9	0	1	12	4	29
Qureshi 2000	3	9	8	4	7	6	37
Catto 2006	4	6	7	6	8	5	36
Fujikawa 2003	3	11	4	3	9	4	34
Lopez de Maturana 2016	2	15	5	3	9	3	37
Tokuyama 2022	3	8	4	3	12	5	35
Yates 2007	2	10	5	3	10	5	35
Catto 2010	4	10	9	2	12	3	40

## Sheet: Abs diff in metrics (Figure 3)
Accuracy
Article	AI approach	Non-AI approach	Absolute difference (AI - non-AI)	Outcome
Kim 2021	75	34	41	Progression
Catto 2006	100	74	26	Progression
Qureshi 2000	80	74	6	Progression
Lucas 2022	74	52	22	Recurrence
Kim 2021	89	56	33	Recurrence
Qureshi 2000	75	79	-4	Recurrence
C-index
Article	AI approach	Non-AI approach	Absolute difference (AI - non-AI)	Outcome
Jobczyk 2022	88	82	6	Progression
Catto 2006	100	86	14	Progression
Lucas 2022	76	57	19	Recurrence
Jobczyk 2022	66	64	2	Recurrence
Sensitivity
Article	AI approach	Non-AI approach	Absolute difference (AI - non-AI)	Outcome
Yates 2007	75	97	-22	Progression
Catto 2006	100	65	35	Progression
Qureshi 2000	70	55	15	Progression
Lucas 2022	89	67	22	Recurrence
Qureshi 2000	70	75	-5	Recurrence
Specificity
Article	AI approach	Non-AI approach	Absolute difference (AI - non-AI)	Outcome
Yates 2007	97	38	59	Progression
Catto 2006	100	80	20	Progression
Qureshi 2000	82	78	4	Progression
Lucas 2022	57	35	22	Recurrence
Qureshi 2000	80	83	-3	Recurrence

## Sheet: Consensus items (Sup Fig 2)
Article	Title	Background	Objective and problem	Source of data	Eligibility criteria	Ground truth	Data abstraction, cleaning, preparation	Data splitting	Sample size calculation	Baseline	Model description	Hyperparameter tuning	Cohort characteristics	Model specification	Model evaluation	Clinical utility assessment	Bias assessment	Error analysis	Model explanation	Critical analysis	Implementation into clinical practice	Limitations	Disclosures	Transparency
Kim 2021	0	0	1	3	1	4	4	7	0	4	2	1	3	3	2	0	0	0	1	5	1	0	1	4
Xu 2019	0	1	1	1	3	4	4	5	0	0	2	1	4	2	4	5	0	0	0	5	1	2	1	3
Cai 2007	1	1	1	1	2	4	4	4	0	0	2	0	4	2	2	2	0	0	1	5	1	0	1	1
Abbod 2006	0	1	1	0	1	4	2	0	0	2	1	0	2	2	3	0	0	0	1	5	1	0	1	0
Ji 2000	1	1	1	1	1	6	1	0	0	0	1	1	2	2	1	2	0	0	0	5	0	0	0	0
Jobczyk 2022	1	1	1	4	3	4	4	7	0	6	2	4	4	2	2	0	1	0	0	5	1	2	1	9
Lucas 2022	1	1	1	0	3	4	5	4	0	2	2	2	4	3	3	2	0	0	0	5	1	2	1	0
Lee 2021	1	0	1	1	2	4	2	0	0	0	2	0	4	2	1	0	0	0	0	5	1	2	1	0
Qureshi 2000	0	1	1	0	2	6	1	4	0	4	2	1	2	2	2	2	0	0	0	5	1	0	0	1
Catto 2006	1	1	1	0	1	4	1	5	0	2	2	0	3	2	4	2	0	0	1	5	1	0	0	1
Fujikawa 2003	1	0	1	1	3	6	1	4	0	0	2	0	4	2	1	2	0	0	0	5	1	0	0	0
Lopez de Maturana 2016	0	0	1	5	2	4	4	5	0	0	1	0	1	1	2	0	1	0	0	5	1	2	1	1
Tokuyama 2022	1	0	1	0	3	4	1	4	0	0	2	0	4	1	1	2	0	0	1	5	1	2	1	2
Yates 2007	0	0	1	1	1	6	2	5	0	0	2	0	4	2	1	2	0	0	1	5	1	0	1	1
Catto 2010	1	1	1	3	1	4	2	5	0	4	2	0	4	1	2	0	0	0	1	5	1	2	1	0
Mean score	0.6	0.6	1	1.4	1.93333	4.53333	2.53333	3.93333	0	1.6	1.8	0.666667	3.26667	1.93333	2.06667	1.4	0.133333	0	0.466667	5	0.933333	0.933333	0.733333	1.53333
Maximum possible score	1	1	1	8	3	6	7	7	5	8	2	5	4	3	5	5	6	4	1	5	1	2	1	10
% of maximum possible score	60	60	100	17.5	64.4444	75.5556	36.1905	56.1905	0	20	90	13.3333	81.6667	64.4444	41.3333	28	2.22222	0	46.6667	100	93.3333	46.6667	73.3333	15.3333
% maximum possible score = mean score/maximum possible score x 100%

## Sheet: Abs diff by quality (Sup Fig 3)
Article	AI approach	Non-AI approach	Absolute difference (AI - non-AI)	Study quality based on APPRAISE-AI
Catto 2006	100	74	26	Low
Catto 2006	100	86	14	Low
Catto 2006	100	65	35	Low
Catto 2006	100	80	20	Low
Qureshi 2000	75	79	-4	Low
Qureshi 2000	80	74	6	Low
Qureshi 2000	70	75	-5	Low
Qureshi 2000	70	55	15	Low
Qureshi 2000	80	83	-3	Low
Qureshi 2000	82	78	4	Low
Yates 2007	75	97	-22	Low
Yates 2007	97	38	59	Low
Kim 2021	89	56	33	Moderate
Kim 2021	75	34	41	Moderate
Lucas 2022	74	52	22	Moderate
Lucas 2022	76	57	19	Moderate
Lucas 2022	89	67	22	Moderate
Lucas 2022	57	35	22	Moderate
Jobczyk 2022	66	64	2	High
Jobczyk 2022	88	82	6	High

## Sheet: Rater 1
	Article	Kim 2021	Xu 2019	Cai 2007	Abbod 2006	Ji 2000	Jobczyk 2022	Lucas 2022	Lee 2021	Qureshi 2000	Catto 2006	Fujikawa 2003	Lopez de Maturana 2016	Tokuyama 2022	Yates 2007	Catto 2010
	DOI link	https://doi.org/10.3390/ijms22031450	https://doi.org/10.1002/jmri.26749	https://doi.org/10.3892/or.18.4.959	https://doi.org/10.1109/IS.2006.348495	https://doi.org/10.1109/ITAB.2000.892399	https://doi.org/10.1016/j.euo.2021.05.006	https://doi.org/10.1016/j.euf.2020.12.008	https://doi.org/10.3390/jcm10184263	https://doi.org/10.1016/S0022-5347(05)67948-7	https://doi.org/10.1016/s0022-5347(05)00246-6	https://doi.org/10.1046/j.1442-2042.2003.00589.x	https://doi.org/10.1186/s12885-016-2361-7	https://doi.org/10.1038/s41379-021-00955-y	https://doi.org/10.1158/1078-0432.ccr-06-2476	https://doi.org/10.1016/j.eururo.2009.10.029			Mean score per APPRAISE-AI item	Standard deviation per APPRAISE-AI item	Median score per APPRAISE-AI item
Title
1	Identify the report as an AI application to a specific clinical question. [Max score 1]	0	0	1	0	1	1	1	1	0	1	1	0	1	0	1			0.6	0.507093	1
i	The words artificial intelligence, AI, machine learning, deep learning, or other terminology related to artificial intelligence are reported in the title	N	N	Y	Y	Y	Y	Y	Y	Y	Y	Y	N	Y	N	Y
ii	The outcome of interest predicted by the AI model is reported in the title	Y	Y	Y	N	Y	Y	Y	Y	N	Y	Y	Y	Y	Y	Y
iii	The target population in which the AI model will be used is reported in the title	Y	Y	Y	Y	Y	Y	Y	Y	Y	Y	Y	Y	Y	Y	Y
Introduction
2	Background: Describe the clinical problem and rationale for developing AI models. Review existing relevant literature exploring AI models for the problem being addressed. [Max score 1]	0	1	1	1	1	1	1	0	0	0	0	0	1	0	1			0.533333	0.516398	1
i	The clinical context and rationale for developing/updating an AI model(s) to address the clinical problem are presented	Y	Y	Y	Y	Y	Y	Y	Y	Y	Y	Y	Y	Y	Y	Y
ii	A synthesis of existing AI models that predict the same outcome is provided. If there are no existing models, this should be stated	N	Y	Y	Y	Y	Y	Y	N	N	N	N	N	Y	N	Y
3	Objective and Problem: Clearly state what the proposed AI model(s) aims to address with respect to the study population and outcome. [Max score 1]	1	1	1	1	1	1	1	1	1	1	1	1	1	1	1			1	0	1
i	The objectives are presented	Y	Y	Y	Y	Y	Y	Y	Y	Y	Y	Y	Y	Y	Y	Y
ii	The target population and outcome of interest are stated	Y	Y	Y	Y	Y	Y	Y	Y	Y	Y	Y	Y	Y	Y	Y
Methods
4	Source of Data: Describe how the dataset was obtained (e.g., single/multi-center, local/national database, etc.), and study period. If relevant, the diversity of the dataset is also described (e.g., inclusion of community hospitals, low/middle income populations, and institutions from other countries). [Max score 8]	3	1	1	0	1	4	1	1	0	0	1	5	0	1	2			1.4	1.50238	1
i	How many institutions were included in the dataset?	Multiple institutions	Single institution	Single institution	Single institution	Single institution	Multiple institutions	Single institution	Single institution	Single institution	Single institution	Single institution	Multiple institutions	Single institution	Single institution	Multiple institutions
ii	Was the study period (start and end dates) reported?	N	Y	Y	N	Y	Y	Y	Y	N	N	Y	N	Y	Y	N
iii	Was the length of follow-up reported, if applicable?	Y	Y	Y	Y	Y	Y	Y	Y	Y	Y	Y	Y	N	Y	Y
iv	What was the setting(s) of the institutions included in the data? If not reported or unknown, select No. Academic institutions	Y	Y	Y	Y	Y	Y	Y	Y	Y	Y	Y	Y	Y	Y	N
	Institutions from multiple (> 1) countries	Y	N	N	N	N	Y	N	N	N	N	N	Y	N	N	N
	Community-based or rural hospital(s)	N	N	N	N	N	N	N	N	N	N	N	Y	N	N	N
	Low/middle income patient populations	N	N	N	N	N	N	N	N	N	N	N	N	N	N	N
5	Eligibility criteria: Specify all criteria for inclusion/exclusion of patients and features. Provide appropriate details (e.g., adults, age > 18) and rationale. [Max score 3]	1	2	2	1	1	3	3	2	2	2	3	2	1	1	2			1.86667	0.743223	2
i	Inclusion criteria are provided	Y	Y	Y	Y	Y	Y	Y	Y	Y	Y	Y	Y	Y	Y	Y
ii	Exclusion criteria are provided	N	Y	Y	N	N	Y	Y	Y	N	N	Y	Y	N	N	N
iii	Details and rationale for criteria are provided	N	N	N	N	N	Y	Y	N	Y	Y	Y	N	N	N	Y
6	Ground truth: Define the ground truth of interest. Describe how it was collected (e.g., manual annotation by experts) and encoded (e.g., binary, categorical, dichotomized continuous, continuous variable, etc.). [Max score 6]	4	4	4	4	6	4	4	4	4	4	6	6	4	6	4			4.53333	0.915475	4
i	Ground truth of interest is clearly defined For unsupervised learning, describe what measure(s) will be used to correlate with the clusters (e.g., correlating disease-specific features with overall survival)	Y	Y	Y	Y	Y	Y	Y	Y	Y	Y	Y	Y	Y	Y	Y
ii	How was the ground truth determined?	Multiple (>1), non-experts (e.g., crowd-sourced)	Single, expert	Single, expert	Single, expert	Objective, well-captured ground truth (e.g., in-hospital mortality)	Single, expert	Single, expert	Single, expert	Single, expert	Single, expert	Objective, well-captured ground truth (e.g., in-hospital mortality)	Multiple (>1), experts	Single, expert	Objective, well-captured ground truth (e.g., in-hospital mortality)	Single, expert
7	Data abstraction, cleaning, preparation: Describe the methods used to develop the final dataset, with consideration of feature abstraction, handling of missing data, feature engineering, and removal of features. [Max score 7]	4	4	4	1	1	4	6	1	1	1	1	4	3	1	3			2.6	1.68184	3
i	Rationale provided for choice of candidate features (e.g., based on prior research, clinical relevance, available data, etc.)	Y	Y	Y	Y	Y	Y	Y	Y	Y	Y	Y	Y	Y	N	Y
ii	Time-windows for abstracted features are specified (e.g., chest x-rays used to predict hospital-acquired pneumonia must be taken at least 6 hours prior to the diagnosis, vital signs recorded within the past 12 hours will be used to predict sepsis)	N	N	Y	N	N	N	N	N	N	N	N	N	N	N	N
iii	How was missing data handled? If there is no missing data, it should be clearly stated that there is no missing data, select Not applicable. If it is unclear whether there is missing data or how it was handled, select Not reported	Not reported	Not reported	Not reported	Not reported	Not reported	Not reported	Explicit modeling of missing data with appropriate justification (e.g., directly through AI model, multiple imputation, or other statistical approaches)	Not reported	Not reported	Not reported	Not reported	Explicit modeling of missing data with appropriate justification (e.g., directly through AI model, multiple imputation, or other statistical approaches)	Not reported	Not reported	Not reported
iv	Transformation/Augmentation: Details provided for how data was altered in a uniform and easily reversible manner to change representation (e.g., normalization, log-transformation, one-hot encoding, image rotation, image translation, adjusting image contrast) If not performed, it should be clearly stated that it was not performed, select Not applicable. If it is unclear whether it was performed or…	Y	Y	Y	N	N	Y	Y	N	N	N	N	N	Y	Y	Y
	Modification/Cleaning: Details provided for how data was altered in a non-uniform manner (e.g., image cropping, outlier removal). If not performed, it should be clearly stated that it was not performed, select Not applicable. If it is unclear whether it was performed or not explicitly stated, select No	Y	Y	N	N	N	Y	Y	N	N	N	N	N	N	N	Y
v	Outline any methods used to remove features (e.g., clinical judgement, principal component analysis, recursive feature elimination, correlation, or ablation analysis), if applicable If not performed, it should be clearly stated that it was not performed, select Not applicable. If it is unclear whether it was performed or not explicitly stated, select No.	NA	Y	Y	N	N	NA	Y	N	N	N	N	Y	Y	N	N
8	Data splitting: Specify how the data was divided into the training, validation, and testing cohorts. [Max score 7]	7	5	4	0	3	7	4	0	4	0	4	5	4	5	5			3.8	2.24245	4
i	What was the method of data splitting used?	Held-out validation cohort (e.g., cross-validation, leave-one-out cross validation, external validation)	Temporal split (i.e., for a dataset from 2010-2020, train model with data from 2010-2018, and test on data from 2019-2020)	Random split (i.e., random 80:20 train-test split)	Held-out validation cohort (e.g., cross-validation, leave-one-out cross validation, external validation)	Not reported	Held-out validation cohort (e.g., cross-validation, leave-one-out cross validation, external validation)	Random split (i.e., random 80:20 train-test split)	Not reported	Random split (i.e., random 80:20 train-test split)	Held-out validation cohort (e.g., cross-validation, leave-one-out cross validation, external validation)	Random split (i.e., random 80:20 train-test split)	Held-out validation cohort (e.g., cross-validation, leave-one-out cross validation, external validation)	Random split (i.e., random 80:20 train-test split)	Held-out validation cohort (e.g., cross-validation, leave-one-out cross validation, external validation)	Held-out validation cohort (e.g., cross-validation, leave-one-out cross validation, external validation)
ii	What was the method used to evaluate model generalizability	External validation (i.e, separate cohort not used for model training from a different institution)	Internal validation (i.e., separate cohort not used for model training from the same institution)	Internal validation (i.e., separate cohort not used for model training from the same institution)	Internal validation (i.e., separate cohort not used for model training from the same institution)	Internal validation (i.e., separate cohort not used for model training from the same institution)	External validation (i.e, separate cohort not used for model training from a different institution)	Internal validation (i.e., separate cohort not used for model training from the same institution)	Internal validation (i.e., separate cohort not used for model training from the same institution)	Internal validation (i.e., separate cohort not used for model training from the same institution)	Internal validation (i.e., separate cohort not used for model training from the same institution)	Internal validation (i.e., separate cohort not used for model training from the same institution)	Internal validation (i.e., separate cohort not used for model training from the same institution)	Internal validation (i.e., separate cohort not used for model training from the same institution)	Internal validation (i.e., separate cohort not used for model training from the same institution)	Internal validation (i.e., separate cohort not used for model training from the same institution)
iii	Were there any concerns of data leakage (i.e., data preprocessing performed prior to data splitting, training and testing on the same data)?	N	N	N	Y	N	N	N	Y	N	Y	N	N	N	N	N
9	Sample size calculation: Provide rationale for sample size required for model development (e.g., based on power calculation). [Max score 5]	0	0	0	0	0	0	0	0	0	0	0	0	0	0	0			0	0	0
i	Minimum sample size required reported	N	N	N	N	N	N	N	N	N	N	N	N	N	N	N
ii	Minimum number of events required reported	N	N	N	N	N	Y	N	N	N	N	N	N	N	N	N
iii	Details provided for sample size calculation (e.g. assumptions for event rates, target performance, power, significance level). Can be provided in supplementary material	N	N	N	N	N	N	N	N	N	N	N	N	N	N	N
10	Baseline: Describe the baseline model that will serve as a comparison for the AI model(s). [Max score 8]	2	0	0	2	0	4	2	0	4	2	0	0	0	0	4			1.33333	1.63299	0
i	Existing model from prior literature used for comparison	Y	N	N	N	N	N	N	N	N	N	N	N	N	N	N
ii	Regression model using same features in AI model used for comparison	N	N	N	Y	N	N	Y	N	N	Y	N	N	N	N	N
iii	Domain expert (e.g., clinician judgement) or current standard of care (gold standard) used for comparison	N	N	N	N	N	Y	N	N	Y	N	N	N	N	N	Y
11	Model description: Describe the AI model(s) and software version(s) investigated. [Max score 2]	2	2	2	2	1	2	2	2	2	2	2	1	2	1	2			1.8	0.414039	2
i	Type of AI model(s) reported (e.g., random forest, support vector machine, convolutional neural network)	Y	Y	Y	Y	Y	Y	Y	Y	Y	Y	Y	Y	Y	Y	Y
ii	Software version(s) reported (e.g., scikit-learn 1.1.2)	Y	Y	Y	Y	N	Y	Y	Y	Y	Y	Y	N	Y	N	Y
12	Hyperparameter tuning: Specify all model hyperparameters that were optimized, the search space for hyperparameter tuning, and evaluation metric(s) used to optimize parameters. Details can be included in Supplementary Material. [Max score 5]	1	1	0	0	1	4	3	2	0	1	0	0	0	1	1			1	1.19523	1
i	Hyperparameters that are tuned are listed (e.g., number of trees, max depth, number of neurons)	Y	N	N	N	Y	Y	Y	Y	N	Y	N	N	N	N	N
ii	Optimization metric is specified (e.g., accuracy, AUROC, etc.)	N	N	N	N	N	N	Y	Y	N	N	N	N	N	Y	Y
iii	Hyperparameter search strategy is described (e.g., random-, grid-search, etc.)	N	Y	N	N	N	Y	Y	N	N	N	N	N	N	N	N
iv	Search space for hyperparameters are provided	Not reported	Not reported	Not reported	Not reported	Not reported	Reported for all listed hyperparameters, or reported for some and explicitly states that the others were set to their default values	Not reported	Not reported	Not reported	Not reported	Not reported	Not reported	Not reported	Not reported	Not reported
Results
13	Cohort characteristics: Provide the total cohort size and summary statistics of the training, validation (if used), and testing cohorts, including incidence of the ground truth of interest. [Max score 4]	3	4	4	2	2	4	4	4	3	3	4	1	4	4	4			3.33333	0.9759	4
i	Total cohort size, number of samples with missing data, and follow-up time (if applicable) are reported	Y	Y	Y	Y	Y	Y	Y	Y	N	Y	Y	N	Y	Y	Y
ii	Summary statistics of each cohort provided to show similarities and differences among cohorts	Y	Y	Y	N	N	Y	Y	Y	Y	Y	Y	N	Y	Y	Y
iii	Incidence of ground truth(s) of interest is reported	N	Y	Y	Y	Y	Y	Y	Y	Y	N	Y	Y	Y	Y	Y
14	Model specification: Present the final AI model(s) and specify the final panel of features included and hyperparameters tuned. Final hyperparameters can be listed in Supplementary Material. [Max score 3]	3	3	2	2	2	2	2	2	2	2	2	1	1	1	1			1.86667	0.63994	2
i	Type of AI model(s) is reported	Y	Y	Y	Y	Y	Y	Y	Y	Y	Y	Y	Y	Y	Y	Y
ii	Final set of features are reported	Y	Y	Y	Y	Y	Y	Y	Y	Y	Y	Y	N	N	N	N
iii	Final set of hyperparameters are reported	Y	Y	N	N	N	N	N	N	N	N	N	N	N	N	N
15	Model evaluation: List the evaluation metrics used to assess performance and calibration, including the justification for selection. [Max score 5]	2	5	2	3	1	2	3	1	2	3	1	2	1	2	2			2.13333	1.0601	2
i	Measure(s) for model discrimination is reported (e.g., AUROC, AUPRC, c-index, etc.) If multiple measures of discrimination are provided and at least one includes a measure of statistical significance, select Measure(s) with statistical significance	Measure(s) with statistical significance (e.g., confidence interval, standard error, p-value)	Measure(s) with statistical significance (e.g., confidence interval, standard error, p-value)	Measure(s) without statistical significance	Measure(s) without statistical significance	Measure(s) without statistical significance	Measure(s) with statistical significance (e.g., confidence interval, standard error, p-value)	Measure(s) with statistical significance (e.g., confidence interval, standard error, p-value)	Measure(s) without statistical significance	Measure(s) with statistical significance (e.g., confidence interval, standard error, p-value)	Measure(s) without statistical significance	Measure(s) without statistical significance	Measure(s) with statistical significance (e.g., confidence interval, standard error, p-value)	Measure(s) without statistical significance	Measure(s) without statistical significance	Measure(s) with statistical significance (e.g., confidence interval, standard error, p-value)
ii	Rationale provided for which metric is most clinically relevant for the problem at hand	N	Y	Y	N	N	N	Y	N	N	N	N	N	N	Y	N
iii	Measure(s) for model calibration is reported (e.g., calibration plots, calibration slope and intercept) If both calibration plot and statistical summary of calibration are provided, select Calibration plot	Not reported	Calibration plot	Not reported	Calibration plot	Not reported	Not reported	Not reported	Not reported	Not reported	Calibration plot	Not reported	Not reported	Not reported	Not reported	Not reported
16	Clinical utility assessment: Describe appropriate metrics for readers to understand the risk/benefit trade-offs of using the AI model at the specified decision threshold (e.g., decision curve analysis). [Max score 5]	0	5	2	0	2	0	2	0	2	2	2	0	2	2	0			1.4	1.40408	2
i	Measure(s) of clinical utility is reported If both sensitivity or specificity for a specified threshold and decision curve analysis are provided, select Decision curve analysis	Not reported	Decision curve analysis	Sensitivity or specificity reported for a specified threshold	Not reported	Sensitivity or specificity reported for a specified threshold	Not reported	Sensitivity or specificity reported for a specified threshold	Not reported	Sensitivity or specificity reported for a specified threshold	Sensitivity or specificity reported for a specified threshold	Sensitivity or specificity reported for a specified threshold	Not reported	Sensitivity or specificity reported for a specified threshold	Sensitivity or specificity reported for a specified threshold	Not reported
17	Bias assessment: Compare evaluation metrics for the AI model(s) and reference standard when stratified by patient- and task-specific subgroups to identify subgroups that benefit, are not helped at all, or harmed by the models. Patient-specific subgroups may include age group, gender, ethnicity, or socioeconomic status. Task-specific subgroups are disease-specific and may include risk stratificati…	0	1	0	0	0	1	0	0	0	0	0	1	0	0	0			0.2	0.414039	0
i	Patient-specific: Performance (e.g., AUROC) is evaluated across at least one subgroup	N	N	N	N	N	N	N	N	N	N	N	Y	N	N	N
ii	Patient-specific: Clinical utility (e.g., sensitivity or specificity for a specified threshold) is evaluated across at least one subgroup	N	N	N	N	N	N	N	N	N	N	N	N	N	N	N
iii	Patient-specific: More than one subgroup is evaluated in either performance or clinical utility	N	N	N	N	N	N	N	N	N	N	N	N	N	N	N
iv	Task-specific: Performance (e.g., AUROC) is evaluated across at least one subgroup	N	N	N	N	N	Y	N	N	N	N	N	N	N	N	N
v	Task-specific: Clinical utility (e.g., sensitivity or specificity for a specified threshold) is evaluated across at least one subgroup	N	Y	N	N	N	N	N	N	N	N	N	N	N	N	N
vi	Task-specific: More than one subgroup is evaluated in either model performance or clinical utility	N	N	N	N	N	N	N	N	N	N	N	N	N	N	N
18	Error analysis: Analyze predictive errors to identify characteristics that are more prone to inaccurate predictions. Determine if there are any surprise errors (e.g., clearly inaccurate predictions based on clinical judgement). [Max score 4]	0	0	0	0	0	0	0	0	0	0	0	0	0	0	0			0	0	0
i	Analysis of predictive errors is reported	N	N	N	N	N	N	N	N	N	N	N	N	N	N	N
ii	Analysis of surprise errors is reported	N	N	N	N	N	N	N	N	N	N	N	N	N	N	N
19	Model explanation: Describe methods used to explain AI models (e.g., SHAP, LIME, Grad-CAM) [Not scored]	0	0	0	0	0	0	0	0	0	0	0	0	0	0	0			0	0	0
i	Model explanations are provided	Y	N	N	Y	N	N	Y	N	Y	Y	N	N	Y	Y	Y
Discussion
20	Critical analysis: Describe main findings and limitations of the study. [Max score 5]	5	5	5	5	5	5	5	5	5	5	5	5	5	5	5			5	0	5
i	An overall interpretation of the results is presented, which may include: - New predictors of the ground truth of interest discovered using AI - Strengths of the AI model(s) compared to current models in the literature - Why the AI model(s) performed better/worse than what is currently available? - (Optional) If feature importance rankings were used, describe whether they were aligned with clinic…	Y	Y	Y	Y	Y	Y	Y	Y	Y	Y	Y	Y	Y	Y	Y
21	Implementation into clinical practice: Describe how the AI model(s) can be applied to clinical practice, with respect to the potential to improve patient care, clinical decision-making, and/or efficiency. [Max score 1]	1	1	1	1	0	1	1	1	1	1	1	1	1	1	1			0.933333	0.258199	1
i	Potential application(s) to clinical practice and future directions are discussed	Y	Y	Y	Y	N	Y	Y	Y	Y	Y	Y	Y	Y	Y	Y
22	Limitations: Discuss the limitations of the AI model(s), with consideration of the data, features, model(s), and/or biases. [Max score 2]	0	2	0	0	0	2	2	2	2	0	0	2	2	0	2			1.06667	1.0328	2
i	Limitations are discussed	N	Y	N	N	N	Y	Y	Y	Y	N	N	Y	Y	N	Y
Other Information
23	Disclosures: Disclose all financial relationships, sources of funding, and potential conflicts of interest. [Max score 1]	1	1	1	1	0	1	1	1	0	0	0	1	1	1	1			0.733333	0.457738	1
i	All relevant disclosures are reported	Y	Y	Y	Y	N	Y	Y	Y	N	N	N	Y	Y	Y	Y
24	Transparency: Share the data, data dictionary, source code, or release an application that runs the code. [Max score 10]	4	2	1	2	0	9	0	0	1	2	0	1	2	0	0			1.6	2.35433	1
i	Data dictionary: A description is provided for all features and ground truth, with consideration of the following: - Data type (i.e., categorical or numerical) - Method of collection or measurement (e.g., serum hemoglobin in g/dL) - Range of values (e.g., yes or no, 0.5-250 g/dL)	N	Y	Y	N	N	N	N	N	Y	Y	N	N	Y	N	N
ii	Data availability: How can other researchers access the data used in the study? Data availability needs to be explicitly stated to receive points	Available on an established data sharing repository (e.g., MIMIC)	Not available/not reported	Not available/not reported	Not available/not reported	Not available/not reported	Available on an established data sharing repository (e.g., MIMIC)	Not available/not reported	Not available/not reported	Not available/not reported	Not available/not reported	Not available/not reported	Available on request	Available on request	Not available/not reported	Not available/not reported
iii	Model availability: How can other researchers access the model(s) used in the study? Nomogram/scoring system/website available to use model for single predictions	N	Y	N	Y	N	Y	N	N	N	Y	N	N	N	N	N
	Trained model available to generate prediction in bulk (i.e., from a dataset)	N	N	N	Y	N	Y	N	N	N	N	N	N	N	N	N
	Complete source code available	N	N	N	N	N	Y	N	N	N	N	N	N	N	N	N
	Executable end-to-end (e.g., dependency file, documentation on how to run the code) available	N	N	N	N	N	Y	N	N	N	N	N	N	N	N	N
																			Mean	Standard Deviation	Median
	Overall APPRAISE-AI score (out of 100)	44	50	38	28	29	62	48	30	36	32	34	39	36	33	42		Overall APPRAISE-AI score (out of 100)	38.7333	9.23864	36
	Quality based on overall APPRAISE-AI score	Moderate	Moderate	Low	Low	Low	High	Moderate	Low	Low	Low	Low	Low	Low	Low	Moderate		Quality based on overall APPRAISE-AI score	Low		Low
	Clinical Relevance (out of 4)	2	3	4	3	3	4	4	3	2	3	3	2	4	2	4		Clinical Relevance (out of 4)	3.06667	0.798809	3
	Data Quality (out of 24)	12	11	11	6	9	15	14	8	7	7	11	17	8	9	11		Data Quality (out of 21)	10.4	3.15776	11
	Methodological Conduct (out of 20)	9	5	4	2	3	11	6	0	8	2	4	5	4	5	9		Methodological Conduct (out of 20)	5.13333	3.02056	5
	Robustness of Results (out of 20)	2	11	4	3	3	3	5	1	4	5	3	3	3	4	2		Robustness of Results (out of 20)	3.73333	2.28244	3
	Reporting Quality (out of 12)	9	12	10	8	7	12	12	12	10	8	9	9	12	10	12		Reporting Quality (out of 12)	10.1333	1.76743	10
	Reproducibility (out of 20)	10	8	5	6	4	17	7	6	5	7	4	3	5	3	4		Reproducibility (out of 23)	6.26667	3.53486	5

## Sheet: Rater 2
	Article	Kim 2021	Xu 2019	Cai 2007	Abbod 2006	Ji 2000	Jobczyk 2022	Lucas 2022	Lee 2021	Qureshi 2000	Catto 2006	Fujikawa 2003	Lopez de Maturana 2016	Tokuyama 2022	Yates 2007	Catto 2010
	DOI link	https://doi.org/10.3390/ijms22031450	https://doi.org/10.1002/jmri.26749	https://doi.org/10.3892/or.18.4.959	https://doi.org/10.1109/IS.2006.348495	https://doi.org/10.1109/ITAB.2000.892399	https://doi.org/10.1016/j.euo.2021.05.006	https://doi.org/10.1016/j.euf.2020.12.008	https://doi.org/10.3390/jcm10184263	https://doi.org/10.1016/S0022-5347(05)67948-7	https://doi.org/10.1016/s0022-5347(05)00246-6	https://doi.org/10.1046/j.1442-2042.2003.00589.x	https://doi.org/10.1186/s12885-016-2361-7	https://doi.org/10.1038/s41379-021-00955-y	https://doi.org/10.1158/1078-0432.ccr-06-2476	https://doi.org/10.1016/j.eururo.2009.10.029			Mean score per APPRAISE-AI item	Standard deviation per APPRAISE-AI item	Median score per APPRAISE-AI item
Title
1	Identify the report as an AI application to a specific clinical question. [Max score 1]	0	0	1	0	1	1	1	1	0	1	1	0	1	0	1			0.6	0.507093	1
i	The words artificial intelligence, AI, machine learning, deep learning, or other terminology related to artificial intelligence are reported in the title	N	N	Y	Y	Y	Y	Y	Y	Y	Y	Y	N	Y	N	Y
ii	The outcome of interest predicted by the AI model is reported in the title	Y	Y	Y	N	Y	Y	Y	Y	N	Y	Y	Y	Y	Y	Y
iii	The target population in which the AI model will be used is reported in the title	Y	Y	Y	Y	Y	Y	Y	Y	Y	Y	Y	Y	Y	Y	Y
Introduction
2	Background: Describe the clinical problem and rationale for developing AI models. Review existing relevant literature exploring AI models for the problem being addressed. [Max score 1]	0	1	1	1	1	1	1	0	1	1	0	0	0	0	1			0.6	0.507093	1
i	The clinical context and rationale for developing/updating an AI model(s) to address the clinical problem are presented	Y	Y	Y	Y	Y	Y	Y	Y	Y	Y	Y	Y	Y	Y	Y
ii	A synthesis of existing AI models that predict the same outcome is provided. If there are no existing models, this should be stated	N	Y	Y	Y	Y	Y	Y	N	Y	Y	N	N	N	N	Y
3	Objective and Problem: Clearly state what the proposed AI model(s) aims to address with respect to the study population and outcome. [Max score 1]	1	1	1	1	1	1	1	1	1	1	1	1	1	1	1			1	0	1
i	The objectives are presented	Y	Y	Y	Y	Y	Y	Y	Y	Y	Y	Y	Y	Y	Y	Y
ii	The target population and outcome of interest are stated	Y	Y	Y	Y	Y	Y	Y	Y	Y	Y	Y	Y	Y	Y	Y
Methods
4	Source of Data: Describe how the dataset was obtained (e.g., single/multi-center, local/national database, etc.), and study period. If relevant, the diversity of the dataset is also described (e.g., inclusion of community hospitals, low/middle income populations, and institutions from other countries). [Max score 8]	3	1	1	0	1	4	0	1	0	0	1	5	0	1	3			1.4	1.59463	1
i	How many institutions were included in the dataset?	Multiple institutions	Single institution	Single institution	Single institution	Single institution	Multiple institutions	Single institution	Single institution	Single institution	Single institution	Single institution	Multiple institutions	Single institution	Single institution	Multiple institutions
ii	Was the study period (start and end dates) reported?	N	Y	Y	N	Y	Y	Y	Y	N	N	Y	N	Y	Y	Y
iii	Was the length of follow-up reported, if applicable?	Y	Y	Y	Y	Y	Y	N	Y	Y	Y	Y	Y	N	Y	Y
iv	What was the setting(s) of the institutions included in the data? If not reported or unknown, select No. Academic institutions	Y	Y	Y	Y	Y	Y	Y	Y	Y	Y	Y	Y	Y	Y	Y
	Institutions from multiple (> 1) countries	Y	N	N	N	N	Y	N	N	N	N	N	Y	N	N	N
	Community-based or rural hospital(s)	N	N	N	N	N	N	N	N	N	N	N	Y	N	N	N
	Low/middle income patient populations	N	N	N	N	N	N	N	N	N	N	N	N	N	N	N
5	Eligibility criteria: Specify all criteria for inclusion/exclusion of patients and features. Provide appropriate details (e.g., adults, age > 18) and rationale. [Max score 3]	1	3	2	1	1	3	3	2	2	1	3	2	3	1	1			1.93333	0.883715	2
i	Inclusion criteria are provided	Y	Y	Y	Y	Y	Y	Y	Y	Y	Y	Y	Y	Y	Y	Y
ii	Exclusion criteria are provided	N	Y	Y	N	N	Y	Y	Y	N	N	Y	Y	Y	N	N
iii	Details and rationale for criteria are provided	N	Y	N	N	N	Y	Y	N	Y	N	Y	N	Y	N	N
6	Ground truth: Define the ground truth of interest. Describe how it was collected (e.g., manual annotation by experts) and encoded (e.g., binary, categorical, dichotomized continuous, continuous variable, etc.). [Max score 6]	4	4	4	4	6	4	4	4	6	4	6	4	4	6	4			4.53333	0.915475	4
i	Ground truth of interest is clearly defined For unsupervised learning, describe what measure(s) will be used to correlate with the clusters (e.g., correlating disease-specific features with overall survival)	Y	Y	Y	Y	Y	Y	Y	Y	Y	Y	Y	Y	Y	Y	Y
ii	How was the ground truth determined?	Single, expert	Single, expert	Single, expert	Single, expert	Objective, well-captured ground truth (e.g., in-hospital mortality)	Single, expert	Single, expert	Single, expert	Objective, well-captured ground truth (e.g., in-hospital mortality)	Single, expert	Objective, well-captured ground truth (e.g., in-hospital mortality)	Single, expert	Single, expert	Objective, well-captured ground truth (e.g., in-hospital mortality)	Single, expert
7	Data abstraction, cleaning, preparation: Describe the methods used to develop the final dataset, with consideration of feature abstraction, handling of missing data, feature engineering, and removal of features. [Max score 7]	4	4	4	2	1	4	5	2	1	1	1	4	1	2	2			2.53333	1.45733	2
i	Rationale provided for choice of candidate features (e.g., based on prior research, clinical relevance, available data, etc.)	Y	Y	Y	Y	Y	Y	Y	Y	Y	Y	Y	Y	Y	Y	Y
ii	Time-windows for abstracted features are specified (e.g., chest x-rays used to predict hospital-acquired pneumonia must be taken at least 6 hours prior to the diagnosis, vital signs recorded within the past 12 hours will be used to predict sepsis)	Y	Y	Y	N	N	N	N	Y	N	N	N	N	N	N	N
iii	How was missing data handled? If there is no missing data, it should be clearly stated that there is no missing data, select Not applicable. If it is unclear whether there is missing data or how it was handled, select Not reported	Not reported	Not reported	Not reported	Not reported	Not reported	Not reported	Explicit modeling of missing data with appropriate justification (e.g., directly through AI model, multiple imputation, or other statistical approaches)	Not reported	Removal of samples with missing data (i.e., complete case analysis)	Not reported	Not reported	Explicit modeling of missing data with appropriate justification (e.g., directly through AI model, multiple imputation, or other statistical approaches)	Not reported	Not reported	Not reported
iv	Transformation/Augmentation: Details provided for how data was altered in a uniform and easily reversible manner to change representation (e.g., normalization, log-transformation, one-hot encoding, image rotation, image translation, adjusting image contrast) If not performed, it should be clearly stated that it was not performed, select Not applicable. If it is unclear whether it was performed or…	Y	Y	Y	N	N	NA	Y	N	N	N	N	N	N	Y	N
	Modification/Cleaning: Details provided for how data was altered in a non-uniform manner (e.g., image cropping, outlier removal). If not performed, it should be clearly stated that it was not performed, select Not applicable. If it is unclear whether it was performed or not explicitly stated, select No	N	N	N	N	N	Y	N	N	N	N	N	N	N	N	N
v	Outline any methods used to remove features (e.g., clinical judgement, principal component analysis, recursive feature elimination, correlation, or ablation analysis), if applicable If not performed, it should be clearly stated that it was not performed, select Not applicable. If it is unclear whether it was performed or not explicitly stated, select No.	Y	Y	Y	Y	N	NA	Y	N	N	N	N	Y	N	N	Y
8	Data splitting: Specify how the data was divided into the training, validation, and testing cohorts. [Max score 7]	7	5	4	0	0	7	4	0	4	5	4	5	4	5	5			3.93333	2.25093	4
i	What was the method of data splitting used?	Held-out validation cohort (e.g., cross-validation, leave-one-out cross validation, external validation)	Temporal split (i.e., for a dataset from 2010-2020, train model with data from 2010-2018, and test on data from 2019-2020)	Random split (i.e., random 80:20 train-test split)	Held-out validation cohort (e.g., cross-validation, leave-one-out cross validation, external validation)	Not reported	Held-out validation cohort (e.g., cross-validation, leave-one-out cross validation, external validation)	Random split (i.e., random 80:20 train-test split)	Not reported	Random split (i.e., random 80:20 train-test split)	Held-out validation cohort (e.g., cross-validation, leave-one-out cross validation, external validation)	Random split (i.e., random 80:20 train-test split)	Held-out validation cohort (e.g., cross-validation, leave-one-out cross validation, external validation)	Random split (i.e., random 80:20 train-test split)	Held-out validation cohort (e.g., cross-validation, leave-one-out cross validation, external validation)	Held-out validation cohort (e.g., cross-validation, leave-one-out cross validation, external validation)
ii	What was the method used to evaluate model generalizability	External validation (i.e, separate cohort not used for model training from a different institution)	Internal validation (i.e., separate cohort not used for model training from the same institution)	Internal validation (i.e., separate cohort not used for model training from the same institution)	Internal validation (i.e., separate cohort not used for model training from the same institution)	Internal validation (i.e., separate cohort not used for model training from the same institution)	External validation (i.e, separate cohort not used for model training from a different institution)	Internal validation (i.e., separate cohort not used for model training from the same institution)	Internal validation (i.e., separate cohort not used for model training from the same institution)	Internal validation (i.e., separate cohort not used for model training from the same institution)	Internal validation (i.e., separate cohort not used for model training from the same institution)	Internal validation (i.e., separate cohort not used for model training from the same institution)	Internal validation (i.e., separate cohort not used for model training from the same institution)	Internal validation (i.e., separate cohort not used for model training from the same institution)	Internal validation (i.e., separate cohort not used for model training from the same institution)	Internal validation (i.e., separate cohort not used for model training from the same institution)
iii	Were there any concerns of data leakage (i.e., data preprocessing performed prior to data splitting, training and testing on the same data)?	N	N	N	Y	Y	N	N	Y	N	N	N	N	N	N	N
9	Sample size calculation: Provide rationale for sample size required for model development (e.g., based on power calculation). [Max score 5]	0	0	0	0	0	0	0	0	0	0	0	0	0	0	0			0	0	0
i	Minimum sample size required reported	N	N	N	N	N	N	N	N	N	N	N	N	N	N	N
ii	Minimum number of events required reported	N	N	N	N	N	N	N	N	N	N	N	N	N	N	N
iii	Details provided for sample size calculation (e.g. assumptions for event rates, target performance, power, significance level). Can be provided in supplementary material	N	N	N	N	N	N	N	N	N	N	N	N	N	N	N
10	Baseline: Describe the baseline model that will serve as a comparison for the AI model(s). [Max score 8]	4	0	0	2	0	6	2	0	4	2	0	0	0	0	4			1.6	2.02837	0
i	Existing model from prior literature used for comparison	N	N	N	N	N	Y	N	N	N	N	N	N	N	N	N
ii	Regression model using same features in AI model used for comparison	N	N	N	Y	N	N	Y	N	N	Y	N	N	N	N	N
iii	Domain expert (e.g., clinician judgement) or current standard of care (gold standard) used for comparison	Y	N	N	N	N	Y	N	N	Y	N	N	N	N	N	Y
11	Model description: Describe the AI model(s) and software version(s) investigated. [Max score 2]	2	2	2	1	1	2	2	2	2	2	2	1	2	2	2			1.8	0.414039	2
i	Type of AI model(s) reported (e.g., random forest, support vector machine, convolutional neural network)	Y	Y	Y	Y	Y	Y	Y	Y	Y	Y	Y	Y	Y	Y	Y
ii	Software version(s) reported (e.g., scikit-learn 1.1.2)	Y	Y	Y	N	N	Y	Y	Y	Y	Y	Y	N	Y	Y	Y
12	Hyperparameter tuning: Specify all model hyperparameters that were optimized, the search space for hyperparameter tuning, and evaluation metric(s) used to optimize parameters. Details can be included in Supplementary Material. [Max score 5]	1	1	0	0	1	4	2	0	1	0	0	0	0	0	0			0.666667	1.1127	0
i	Hyperparameters that are tuned are listed (e.g., number of trees, max depth, number of neurons)	Y	N	N	N	Y	Y	Y	N	N	N	N	N	N	N	N
ii	Optimization metric is specified (e.g., accuracy, AUROC, etc.)	N	N	N	N	N	N	Y	N	Y	N	N	N	N	N	N
iii	Hyperparameter search strategy is described (e.g., random-, grid-search, etc.)	N	Y	N	N	N	Y	N	N	N	N	N	N	N	N	N
iv	Search space for hyperparameters are provided	Not reported	Not reported	Not reported	Not reported	Not reported	Reported for all listed hyperparameters, or reported for some and explicitly states that the others were set to their default values	Not reported	Not reported	Not reported	Not reported	Not reported	Not reported	Not reported	Not reported	Not reported
Results
13	Cohort characteristics: Provide the total cohort size and summary statistics of the training, validation (if used), and testing cohorts, including incidence of the ground truth of interest. [Max score 4]	3	4	4	2	2	4	4	4	2	3	4	1	4	4	4			3.26667	1.0328	4
i	Total cohort size, number of samples with missing data, and follow-up time (if applicable) are reported	Y	Y	Y	Y	Y	Y	Y	Y	Y	Y	Y	N	Y	Y	Y
ii	Summary statistics of each cohort provided to show similarities and differences among cohorts	Y	Y	Y	N	N	Y	Y	Y	N	Y	Y	N	Y	Y	Y
iii	Incidence of ground truth(s) of interest is reported	N	Y	Y	Y	Y	Y	Y	Y	Y	N	Y	Y	Y	Y	Y
14	Model specification: Present the final AI model(s) and specify the final panel of features included and hyperparameters tuned. Final hyperparameters can be listed in Supplementary Material. [Max score 3]	3	2	2	2	2	2	3	2	2	2	2	1	1	2	1			1.93333	0.593617	2
i	Type of AI model(s) is reported	Y	Y	Y	Y	Y	Y	Y	Y	Y	Y	Y	Y	Y	Y	Y
ii	Final set of features are reported	Y	Y	Y	Y	Y	Y	Y	Y	Y	Y	Y	N	N	Y	N
iii	Final set of hyperparameters are reported	Y	N	N	N	N	N	Y	N	N	N	N	N	N	N	N
15	Model evaluation: List the evaluation metrics used to assess performance and calibration, including the justification for selection. [Max score 5]	2	4	2	3	1	2	3	1	2	4	1	2	1	1	2			2.06667	1.0328	2
i	Measure(s) for model discrimination is reported (e.g., AUROC, AUPRC, c-index, etc.) If multiple measures of discrimination are provided and at least one includes a measure of statistical significance, select Measure(s) with statistical significance	Measure(s) with statistical significance (e.g., confidence interval, standard error, p-value)	Measure(s) with statistical significance (e.g., confidence interval, standard error, p-value)	Measure(s) without statistical significance	Measure(s) without statistical significance	Measure(s) without statistical significance	Measure(s) with statistical significance (e.g., confidence interval, standard error, p-value)	Measure(s) with statistical significance (e.g., confidence interval, standard error, p-value)	Measure(s) without statistical significance	Measure(s) with statistical significance (e.g., confidence interval, standard error, p-value)	Measure(s) with statistical significance (e.g., confidence interval, standard error, p-value)	Measure(s) without statistical significance	Measure(s) with statistical significance (e.g., confidence interval, standard error, p-value)	Measure(s) without statistical significance	Measure(s) without statistical significance	Measure(s) with statistical significance (e.g., confidence interval, standard error, p-value)
ii	Rationale provided for which metric is most clinically relevant for the problem at hand	N	N	Y	N	N	N	Y	N	N	N	N	N	N	N	N
iii	Measure(s) for model calibration is reported (e.g., calibration plots, calibration slope and intercept) If both calibration plot and statistical summary of calibration are provided, select Calibration plot	Not reported	Calibration plot	Not reported	Calibration plot	Not reported	Not reported	Not reported	Not reported	Not reported	Calibration plot	Not reported	Not reported	Not reported	Not reported	Not reported
16	Clinical utility assessment: Describe appropriate metrics for readers to understand the risk/benefit trade-offs of using the AI model at the specified decision threshold (e.g., decision curve analysis). [Max score 5]	0	5	2	0	2	0	2	0	2	2	2	0	2	2	0			1.4	1.40408	2
i	Measure(s) of clinical utility is reported If both sensitivity or specificity for a specified threshold and decision curve analysis are provided, select Decision curve analysis	Not reported	Decision curve analysis	Sensitivity or specificity reported for a specified threshold	Not reported	Sensitivity or specificity reported for a specified threshold	Not reported	Sensitivity or specificity reported for a specified threshold	Not reported	Sensitivity or specificity reported for a specified threshold	Sensitivity or specificity reported for a specified threshold	Sensitivity or specificity reported for a specified threshold	Not reported	Sensitivity or specificity reported for a specified threshold	Sensitivity or specificity reported for a specified threshold	Not reported
17	Bias assessment: Compare evaluation metrics for the AI model(s) and reference standard when stratified by patient- and task-specific subgroups to identify subgroups that benefit, are not helped at all, or harmed by the models. Patient-specific subgroups may include age group, gender, ethnicity, or socioeconomic status. Task-specific subgroups are disease-specific and may include risk stratificati…	0	0	0	0	0	1	0	0	0	0	0	1	0	0	0			0.133333	0.351866	0
i	Patient-specific: Performance (e.g., AUROC) is evaluated across at least one subgroup	N	N	N	N	N	N	N	N	N	N	N	Y	N	N	N
ii	Patient-specific: Clinical utility (e.g., sensitivity or specificity for a specified threshold) is evaluated across at least one subgroup	N	N	N	N	N	N	N	N	N	N	N	N	N	N	N
iii	Patient-specific: More than one subgroup is evaluated in either performance or clinical utility	N	N	N	N	N	N	N	N	N	N	N	N	N	N	N
iv	Task-specific: Performance (e.g., AUROC) is evaluated across at least one subgroup	N	N	N	N	N	Y	N	N	N	N	N	N	N	N	N
v	Task-specific: Clinical utility (e.g., sensitivity or specificity for a specified threshold) is evaluated across at least one subgroup	N	N	N	N	N	N	N	N	N	N	N	N	N	N	N
vi	Task-specific: More than one subgroup is evaluated in either model performance or clinical utility	N	N	N	N	N	N	N	N	N	N	N	N	N	N	N
18	Error analysis: Analyze predictive errors to identify characteristics that are more prone to inaccurate predictions. Determine if there are any surprise errors (e.g., clearly inaccurate predictions based on clinical judgement). [Max score 4]	0	0	0	0	0	0	0	0	0	0	0	0	0	0	0			0	0	0
i	Analysis of predictive errors is reported	N	N	N	N	N	N	N	N	N	N	N	N	N	N	N
ii	Analysis of surprise errors is reported	N	N	N	N	N	N	N	N	N	N	N	N	N	N	N
19	Model explanation: Describe methods used to explain AI models (e.g., SHAP, LIME, Grad-CAM) [Not scored]	0	0	0	0	0	0	0	0	0	0	0	0	0	0	0			0	0	0
i	Model explanations are provided	Y	N	Y	Y	N	N	N	N	N	Y	N	N	Y	Y	Y
Discussion
20	Critical analysis: Describe main findings and limitations of the study. [Max score 5]	5	5	5	5	5	5	5	5	5	5	5	5	5	5	5			5	0	5
i	An overall interpretation of the results is presented, which may include: - New predictors of the ground truth of interest discovered using AI - Strengths of the AI model(s) compared to current models in the literature - Why the AI model(s) performed better/worse than what is currently available? - (Optional) If feature importance rankings were used, describe whether they were aligned with clinic…	Y	Y	Y	Y	Y	Y	Y	Y	Y	Y	Y	Y	Y	Y	Y
21	Implementation into clinical practice: Describe how the AI model(s) can be applied to clinical practice, with respect to the potential to improve patient care, clinical decision-making, and/or efficiency. [Max score 1]	1	1	1	1	0	1	1	1	1	1	1	1	1	1	1			0.933333	0.258199	1
i	Potential application(s) to clinical practice and future directions are discussed	Y	Y	Y	Y	N	Y	Y	Y	Y	Y	Y	Y	Y	Y	Y
22	Limitations: Discuss the limitations of the AI model(s), with consideration of the data, features, model(s), and/or biases. [Max score 2]	0	2	0	0	0	2	2	2	0	0	0	2	2	0	2			0.933333	1.0328	0
i	Limitations are discussed	N	Y	N	N	N	Y	Y	Y	N	N	N	Y	Y	N	Y
Other Information
23	Disclosures: Disclose all financial relationships, sources of funding, and potential conflicts of interest. [Max score 1]	1	1	1	1	0	1	1	1	0	0	0	1	1	1	1			0.733333	0.457738	1
i	All relevant disclosures are reported	Y	Y	Y	Y	N	Y	Y	Y	N	N	N	Y	Y	Y	Y
24	Transparency: Share the data, data dictionary, source code, or release an application that runs the code. [Max score 10]	4	3	1	0	0	9	0	0	1	1	0	1	2	1	0			1.53333	2.38647	1
i	Data dictionary: A description is provided for all features and ground truth, with consideration of the following: - Data type (i.e., categorical or numerical) - Method of collection or measurement (e.g., serum hemoglobin in g/dL) - Range of values (e.g., yes or no, 0.5-250 g/dL)	N	Y	Y	N	N	N	N	N	Y	Y	N	N	Y	Y	N
ii	Data availability: How can other researchers access the data used in the study? Data availability needs to be explicitly stated to receive points	Available on an established data sharing repository (e.g., MIMIC)	Not available/not reported	Not available/not reported	Not available/not reported	Not available/not reported	Available on an established data sharing repository (e.g., MIMIC)	Not available/not reported	Not available/not reported	Not available/not reported	Not available/not reported	Not available/not reported	Available on request	Available on request	Not available/not reported	Not available/not reported
iii	Model availability: How can other researchers access the model(s) used in the study? Nomogram/scoring system/website available to use model for single predictions	N	Y	N	N	N	Y	N	N	N	N	N	N	N	N	N
	Trained model available to generate prediction in bulk (i.e., from a dataset)	N	Y	N	N	N	Y	N	N	N	N	N	N	N	N	N
	Complete source code available	N	N	N	N	N	Y	N	N	N	N	N	N	N	N	N
	Executable end-to-end (e.g., dependency file, documentation on how to run the code) available	N	N	N	N	N	Y	N	N	N	N	N	N	N	N	N
																			Mean	Standard Deviation	Median
	Overall APPRAISE-AI score (out of 100)	46	49	38	26	26	64	46	29	37	36	34	37	35	35	40		Overall APPRAISE-AI score (out of 100)	38.5333	9.76046	37
	Quality based on overall APPRAISE-AI score	Moderate	Moderate	Low	Low	Low	High	Moderate	Low	Low	Low	Low	Low	Low	Low	Moderate		Quality based on overall APPRAISE-AI score	Low		Low
	Clinical Relevance (out of 4)	2	3	4	3	3	4	4	3	3	4	3	2	3	2	4		Clinical Relevance (out of 4)	3.13333	0.743223	3
	Data Quality (out of 24)	12	12	11	7	9	15	12	9	9	6	11	15	8	10	10		Data Quality (out of 21)	10.4	2.58567	10
	Methodological Conduct (out of 20)	11	5	4	2	0	13	6	0	8	7	4	5	4	5	9		Methodological Conduct (out of 20)	5.53333	3.6619	5
	Robustness of Results (out of 20)	2	9	4	3	3	3	5	1	4	6	3	3	3	3	2		Robustness of Results (out of 20)	3.6	1.91982	3
	Reporting Quality (out of 12)	9	12	10	8	7	12	12	12	7	8	9	9	12	10	12		Reporting Quality (out of 12)	9.93333	1.94447	10
	Reproducibility (out of 20)	10	8	5	3	4	17	7	4	6	5	4	3	5	5	3		Reproducibility (out of 23)	5.93333	3.63449	5

## Sheet: Options
General
Y
N
NA
Number of institutions
Single institution
Multiple institutions
Quality of ground truth	Points
Not reported	0
Single, non-expert	1
Single, expert	2
Multiple (>1), non-experts (e.g., crowd-sourced)	2
Multiple (>1), experts	4
Objective, well-captured ground truth (e.g., in-hospital mortality)	4
Handling of missing data	Points
Not reported	0
Removal of samples with missing data (i.e., complete case analysis)	0
Explicit modeling of missing data without justification	1
Explicit modeling of missing data with appropriate justification (e.g., directly through AI model, multiple imputation, or other statistical approaches)	2
Not applicable	2
Data splitting	Points
Not reported	0
Random split (i.e., random 80:20 train-test split)	1
Temporal split (i.e., for a dataset from 2010-2020, train model with data from 2010-2018, and test on data from 2019-2020)	2
Held-out validation cohort (e.g., cross-validation, leave-one-out cross validation, external validation)	2
Model generalizability	Points
Internal validation (i.e., separate cohort not used for model training from the same institution)	1
Prospective validation	2
External validation (i.e, separate cohort not used for model training from a different institution)	3
Hyperparameter tuning	Points
Not reported	0
Reported for some of the listed hyperparameters, while others are missing or unclear	1
Reported for all listed hyperparameters, or reported for some and explicitly states that the others were set to their default values	2
Discrimination	Points
Not reported	0
Measure(s) without statistical significance	1
Measure(s) with statistical significance (e.g., confidence interval, standard error, p-value)	2
Calibration	Points
Not reported	0
Statistical summary of calibration only (e.g., calibration slope, O/E ration, Hosmer-Lemeshow test)	1
Calibration plot	2
Clinical utility	Points
Not reported	0
Sensitivity or specificity reported for a specified threshold	2
Decision curve analysis	5
Data availability	Points
Not available/not reported	0
Available on request	1
Available on an established data sharing repository (e.g., MIMIC)	4
